# Supplementary material for: Underestimated diversity in high elevations of a global biodiversity hotspot: two new endemic species of Aethionema (Brassicaceae) from the alpine zone of Iran
Source: Front Plant Sci. 2023 May 26;14:1182073. doi: 10.3389/fpls.2023.1182073 (PMC10250747; doi:10.3389/fpls.2023.1182073)
Supplement: Supplementary file 2 [file DataSheet_2.zip]

Archive with 14 entries (10 files):
- Date Sheet 2/
- Date Sheet 2/Character-mapping/
- Date Sheet 2/Character-mapping/character_matrix_majority_rule_consensus_tree_NEXUS_format.docx
- Date Sheet 2/Character-mapping/posterior_trees_for_mapping.docx
- Date Sheet 2/ITS/
- Date Sheet 2/ITS/Aethionema_ITS_ML_IQ-TREE_output.docx
- Date Sheet 2/ITS/Aethionema_ITS_MrBayes_consensus_trees.docx
- Date Sheet 2/ITS/Aethionema_ITS_MrBayes_input_NEXUS.docx
- Date Sheet 2/ITS/JModeltest_output.docx
- Date Sheet 2/trnLF/
- Date Sheet 2/trnLF/Aethionema_ITS_ML_IQ-TREE_output.docx
- Date Sheet 2/trnLF/Aethionema_trnLF_MrBayes_consensus_trees.docx
- Date Sheet 2/trnLF/Aethionema_trnLF_MrBayes_input_NEXUS.docx
- Date Sheet 2/trnLF/Jmodeltest_output.docx
